# Supplementary material for: A comprehensive AI model development framework for consistent Gleason grading
Source: Commun Med (Lond). 2024 May 9;4:84. doi: 10.1038/s43856-024-00502-1 (PMC11082180; doi:10.1038/s43856-024-00502-1)
Supplement: Supplementary file 4 — Supplementary Data [file 43856_2024_502_MOESM4_ESM.xlsx]

## Sheet: Figure 1
							Before										After
Reference				Scanner A			Scanner B			Scanner C				Scanner A			Scanner B			Scanner C
R	G	B		R	G	B	R	G	B	R	G	B		R	G	B	R	G	B	R	G	B
172.248	216.819	222.779		188.684	126.921	186.722	223.47	202.3	221.748	166.084	121.898	178.922		222.779	172.248	216.819	222.779	172.248	216.819	222.779	172.248	216.819
149.525	203.288	215.508		176.853	105.232	167.849	214.829	184.666	208.919	175.031	124.778	179.849		215.508	149.525	203.288	215.508	149.525	203.288	231.644	175.079	217.647
175.079	217.647	231.644		198.684	129.415	188.161	229.88	207.435	224.427	164.998	107.789	174.185		231.644	175.079	217.647	231.644	175.079	217.647	224.374	156.072	210.398
170.298	215.19	227.316		191.823	124.747	183.595	225.456	200.954	220.282	169.071	121.357	178.091		227.316	170.298	215.19	227.316	170.298	215.19	231.3	193.278	223.694
156.072	210.398	224.374		188.818	111.882	178.146	221.478	192.38	215.149	175.882	141.12	184.218		224.374	156.072	210.398	224.374	156.072	210.398	228.068	187.405	221.901
187.289	222.892	238		209.104	145.733	196.203	234.454	213.97	227.834	175.244	131.674	183.088		238	187.289	222.892	238	187.289	222.892	231.021	179.98	220.3
193.278	223.694	231.3		192.281	126.466	185.703	225.553	202.721	221.604	173.503	130.054	182.641		231.3	193.278	223.694	231.3	193.278	223.694	229.418	177.968	219.676
187.405	221.901	228.068		199.822	150.618	196.925	230.386	214.164	228.241	161.089	105.981	170.659		228.068	187.405	221.901	228.068	187.405	221.901	221.342	156.205	209.352
179.98	220.3	231.021		198.022	135.6	190.732	229.536	209.199	225.48	165.065	112.654	172.374		231.021	179.98	220.3	231.021	179.98	220.3	222.463	161.492	209.297
181.975	219.495	227.482		198.33	142.71	194.431	229.396	211.859	226.998	171.894	125.937	180.107		227.482	181.975	219.495	227.482	181.975	219.495	228.633	177.998	218.213
177.968	219.676	229.418		198.899	135.922	193.167	229.041	208.716	225.592	168.34	116.486	178.655		229.418	177.968	219.676	229.418	177.968	219.676	227.352	168.784	216.502
159.873	210.111	223.708		186.41	111.684	176.893	222.119	195.658	216.925	179.791	132.085	184.024		223.708	159.873	210.111	223.708	159.873	210.111	235.643	180.981	220.166
179.227	218.691	215.707		184.729	137.106	193.953	221.256	205.59	223.969	155.624	106.545	166.944		215.707	179.227	218.691	215.707	179.227	218.691	215.022	147.711	205.108
156.205	209.352	221.342		186.299	115.077	177.91	220.49	193.809	215.485	161.443	105.619	173.598		221.342	156.205	209.352	221.342	156.205	209.352	223.53	163.691	213.55
161.492	209.297	222.463		185.866	116.73	174.771	220.734	192.971	214.155	167.366	121.982	178.547		222.463	161.492	209.297	222.463	161.492	209.297	229.47	196.005	223.538
183.584	220.635	233.242		204.781	142.605	197.096	232.069	212.648	227.529	172.517	123.172	180.539		233.242	183.584	220.635	233.242	183.584	220.635	230.329	175.124	217.668
165.685	212.676	228.208		193.741	116.753	182.474	220.933	198.355	214.962	173.528	126.627	183.063		228.208	165.685	212.676	228.208	165.685	212.676	230.217	177.805	219.733
159.639	209.351	219.925		181.618	110.467	174.482	218.768	192.129	214.427	177.657	130.078	183.596		219.925	159.639	209.351	219.925	159.639	209.351	232.651	180.316	220.145
155.764	208.801	220.146		183.749	104.726	175.535	219.379	191.066	214.031	163.072	107.682	171.875		220.146	155.764	208.801	220.146	155.764	208.801	224.638	161.587	211.193
177.998	218.213	228.633		197.747	132.772	191.254	228.142	207.078	224.304	162.553	101.495	169.955		228.633	177.998	218.213	228.633	177.998	218.213	223.769	152.406	207.647
168.784	216.502	227.352		190.523	117.136	183.43	225.265	201.002	220.931	167.246	117.602	176.423		227.352	168.784	216.502	227.352	168.784	216.502	224.854	164.947	213.119
180.981	220.166	235.643		205.505	141.34	193.788	231.567	208.865	225.154	170.852	110.329	173.919		235.643	180.981	220.166	235.643	180.981	220.166	230.819	161.514	211.324
147.711	205.108	215.022		176.143	102.809	169.528	217.37	191.535	213.622					215.022	147.711	205.108	215.022	147.711	205.108
162.561	212.709	227.675		190.167	112.211	179.457	225.382	198.973	219.11					227.675	162.561	212.709	227.675	162.561	212.709
163.691	213.55	223.53		183.746	107.031	177.023	221.086	194.036	216.693					223.53	163.691	213.55	223.53	163.691	213.55
196.005	223.538	229.47		203.356	160.952	199.954	222.964	200.66	219.394					229.47	196.005	223.538	229.47	196.005	223.538
160.548	211.297	226.356		189.966	113.306	176.474	223.614	195.565	215.929					226.356	160.548	211.297	226.356	160.548	211.297
151.302	203.673	224.707		185.397	102.771	168.386	220.74	189.318	210.961					224.707	151.302	203.673	224.707	151.302	203.673
180.049	220.569	234.24		203.507	137.027	193.471	231.653	210.187	226.382					234.24	180.049	220.569	234.24	180.049	220.569
175.124	217.668	230.329		197.237	129.162	188.09	227.317	203.472	222.095					230.329	175.124	217.668	230.329	175.124	217.668
177.805	219.733	230.217		195.476	130.148	189.599	228.845	207.768	225.222					230.217	177.805	219.733	230.217	177.805	219.733
184.906	222.176	229.64		197.982	142.041	195.107	229.645	211.616	227.262					229.64	184.906	222.176	229.64	184.906	222.176
180.316	220.145	232.651		200.695	135.675	191.807	230.341	209.068	225.475					232.651	180.316	220.145	232.651	180.316	220.145
161.587	211.193	224.638		187.119	111.921	178.457	222.425	195.465	216.871					224.638	161.587	211.193	224.638	161.587	211.193
159.544	209.176	222.021		183.316	109.645	173.872	219.388	191.811	213.617					222.021	159.544	209.176	222.021	159.544	209.176
152.406	207.647	223.769		183.259	99.6039	170.764	220.036	189.312	213.093					223.769	152.406	207.647	223.769	152.406	207.647
164.947	213.119	224.854		188.316	116.7	179.923	223.362	198.188	218.662					224.854	164.947	213.119	224.854	164.947	213.119
156.064	210.683	226.862		189.053	103.666	176.138	223.725	194.485	216.563					226.862	156.064	210.683	226.862	156.064	210.683
161.514	211.324	230.819		195.56	112.673	180.294	226.462	197.574	218.31					230.819	161.514	211.324	230.819	161.514	211.324

## Sheet: Figure 2
Prostatectomy
	Area			instances
GP 3	5517		GP 3	3178
GP 4	8889		GP 4	5770
GP 5	744		GP 5	1191
Normal	3182		Normal	1090
Stroma	3816		Stroma	860
Biopsy
	Area			instances			GP3	GP4	GP5	Benign	Stroma
GP 3	277.566		GP 3	605		Training set (131 WSIs)	222921	364878	28666	131822	151049
GP 4	433.155		GP 4	782		Testing set (56 WSIs)	90340	147305	11439	55419	69225
GP 5	493.866		GP 5	346
Benign	780.794		Benign	709
Stroma	237.798		Stroma	410

## Sheet: Figure 4
Prostatectomy
Sensitivity
	Extra high resolution (0.56µm/pixel)	High resolution (1.12µm/pixel)	Medium resolution (2.24µm/pixel)	Low resolution (4.47µm/pixel)
GP3	0.853588	0.950897	0.947887	0.822299
GP4	0.444764	0.772943	0.728963	0.842363
GP5	0.933726	0.733876	0.449005	0.0591758
Non- malignant	0.992065	0.991367	0.986194	0.981282
										Biopsy
Specificity											Extra high resolution (0.56µm/pixel)	High resolution (1.12µm/pixel)
GP3	0.984815	0.962707	0.915947	0.942426						Sensitivity	0.964474	0.841162
GP4	0.966121	0.964368	0.95932	0.886428						Specificity	0.910942	0.933622
GP5	0.857733	0.929923	0.960372	0.997662						PPV	0.927576	0.937448
Non- malignant	0.794576	0.996337	0.952933	0.928124						NPV	0.955912	0.832501
F1 Score
GP3	0.905934	0.929549	0.870451	0.83423
GP4	0.594186	0.844888	0.814522	0.83486
GP5	0.382282	0.436614	0.356538	0.106699
Non- malignant	0.84636	0.992336	0.953588	0.928484

## Sheet: Figure 5
	Global Low Quality (%)
Akoya	2.42612
Akoya	3.74893
Akoya	2.92658
Akoya	0.715203
Akoya	0.707276
Akoya	0.0789243
Akoya	2.79616
Akoya	0.353307
Akoya	4.59874
Akoya	22.0133
Akoya	7.11502
Akoya	3.1665
Akoya	3.89726
Akoya	4.18465
Akoya	4.83284
Akoya	1.76923
Akoya	15.0663
Akoya	3.553
Akoya	6.86869
Akoya	3.31744
Akoya	0.894758
Akoya	1.37714
Akoya	0.523634
Akoya	5.28942
Akoya	0.368209
Akoya	1.54002
Akoya	2.03721
Akoya	0.272303
Akoya	0.242831
Akoya	0.215319
Akoya	2.62273
Akoya	4.58043
Akoya	0.678036
Akoya	5.16379
Akoya	2.5509
Akoya	2.2835
Akoya	0.460421
Akoya	2.07364
Scanner A	4.99777
Scanner A	4.57524
Scanner A	2.08839
Scanner A	6.04415
Scanner A	8.81655
Scanner A	2.83645
Scanner A	1.29985
Scanner A	1.12676
Scanner A	2.04806
Scanner A	1.26883
Scanner A	2.08483
Scanner A	1.40699
Scanner A	1.93623
Scanner A	2.07021
Scanner A	0.992079
Scanner A	3.11334
Scanner A	0.836426
Scanner A	2.23496
Scanner A	4.36219
Scanner A	1.45532
Scanner A	4.78048
Scanner A	3.45279
Scanner A	1.92254
Scanner A	1.71952
Scanner A	2.75496
Scanner A	2.86327
Scanner A	12.3691
Scanner A	6.96385
Scanner A	1.74505
Scanner A	2.39081
Scanner A	2.30606
Scanner A	2.31327
Scanner A	2.70138
Scanner A	6.45136
Scanner A	1.76665
Scanner A	1.89596
Scanner A	1.87629
Scanner A	2.70517
Scanner A	9.4802
Scanner B	2.42612
Scanner B	3.74893
Scanner B	2.92658
Scanner B	0.715203
Scanner B	0.707276
Scanner B	0.0789243
Scanner B	2.79616
Scanner B	0.353307
Scanner B	4.59874
Scanner B	22.0133
Scanner B	7.11502
Scanner B	3.1665
Scanner B	3.89726
Scanner B	4.18465
Scanner B	4.83284
Scanner B	1.76923
Scanner B	15.0663
Scanner B	3.553
Scanner B	6.86869
Scanner B	3.31744
Scanner B	0.894758
Scanner B	1.37714
Scanner B	0.523634
Scanner B	5.28942
Scanner B	0.368209
Scanner B	1.54002
Scanner B	2.03721
Scanner B	0.272303
Scanner B	0.242831
Scanner B	0.215319
Scanner B	2.62273
Scanner B	4.58043
Scanner B	0.678036
Scanner B	5.16379
Scanner B	2.5509
Scanner B	2.2835
Scanner B	0.460421
Scanner B	2.07364
Scanner C	15.7589
Scanner C	21.694
Scanner C	18.2224
Scanner C	23.7942
Scanner C	18.3277
Scanner C	17.2604
Scanner C	24.2897
Scanner C	17.7069
Scanner C	43.8924
Scanner C	14.249
Scanner C	19.369
Scanner C	17.7196
Scanner C	9.25399
Scanner C	4.96732
Scanner C	20.8503
Scanner C	3.80677
Scanner C	32.7325
Scanner C	27.389
Scanner C	11.3422
Scanner C	21.8282
Scanner C	21.3155
Scanner C	52.4044
Scanner C	33.1937
Scanner C	28.454
Scanner D	1.9473
Scanner D	4.21351
Scanner D	1.5444
Scanner D	3.50546
Scanner D	2.38712
Scanner D	0.930859
Scanner D	1.68716
Scanner D	1.18444
Scanner D	1.84897
Scanner D	0.955324
Scanner D	2.87994
Scanner D	2.94972
Scanner D	1.9281
Scanner D	2.18896
Scanner D	1.8245
Scanner D	3.98712
Scanner D	1.79023
Scanner D	5.02706
Scanner D	4.8307
Scanner D	2.07085
Scanner D	4.11968
Scanner D	0.918522
Scanner D	2.75984
Scanner D	6.92208
Scanner D	1.52512
Scanner D	3.72347
Scanner D	4.00069
Scanner D	3.00151
Scanner D	2.73708
Scanner D	1.24677
Scanner D	0.418308
Scanner D	1.28258
Scanner D	3.57854
Scanner D	2.7739
Scanner D	2.92844
Scanner D	1.71416
Scanner D	2.68451
Scanner D	4.69488
Scanner E	1.23961
Scanner E	4.58143
Scanner E	3.08585
Scanner E	1.16542
Scanner E	5.41632
Scanner E	11.9262
Scanner E	0.943999
Scanner E	1.75186
Scanner E	5.33028
Scanner E	7.72073
Scanner E	3.24541
Scanner E	6.17652
Scanner E	2.6823
Scanner E	3.02053
Scanner E	5.92406
Scanner E	4.67407
Scanner E	1.46393
Scanner E	5.31688
Scanner E	5.03996
Scanner E	4.91325
Scanner E	5.26892
Scanner E	0.647269
Scanner E	5.86021
Scanner E	6.68523
Scanner E	1.19038
Scanner E	2.04195
Scanner E	1.71756
Scanner E	2.02388
Scanner E	1.75039
Scanner E	4.40412
Scanner E	4.71056
Scanner E	2.66487
Scanner E	1.21189
Scanner E	0.831471
Scanner E	1.02917
Scanner E	1.77386
Scanner E	6.12941
Scanner E	1.26655

## Sheet: Figure 6
	without generalization techniques	with generalization techniques	colour augmentation only	image standardization only
Baseline: Akoya	0.936071	0.920214	0.920515	0.929016
Scanner A	0.913774	0.8848	0.90596	0.900908
Scanner B	0.496902	0.872014	0.830871	0.878693
Scanner C	0.624595	0.857514	0.808242	0.837309
Scanner D	0.524137	0.854523	0.866774	0.882197
Scanner E	0.91146	0.88263	0.902707	0.904387
Scanner D	0.524137	0.854523	0.866774	0.882197
Scanner C	0.624595	0.857514	0.808242	0.837309
Scanner B	0.496902	0.872014	0.830871	0.878693
Scanner A	0.913774	0.8848	0.90596	0.900908
Baseline: Akoya	0.936071	0.920214	0.920515	0.929016

## Sheet: Figure 7
Senior Path 1										Phase 1	Phase 2	Phase 3
	Phase 1	Phase 2	Phase 3	AI					Path A	210	210	90
Path A	0.658683	0.770294	0.677966	0.764514					Path A	220	270	90
Path B	0.697956	0.657792	0.58054	0.764514					Path A	220	240	90
Path C	0.688013	0.740562	0.648799	0.764514					Path A	300	270	120
Path D	0	0.781391	0.735703	0.764514					Path A	210	210	120
Path E	0	0.7102	0.67264	0.764514					Path A	240	240	120
									Path A	210	270	90
Senior Path 2									Path A	240	180	90
Path A	0.803756	0.856874	0.857678	0.85209					Path A	250	270	90
Path B	0.859491	0.826556	0.849339	0.85209					Path A	200	240	90
Path C	0.82821	0.91674	0.845842	0.85209					Path A	240	210	90
Path D	0	0.773223	0.807107	0.85209					Path A	330	240	120
Path E	0	0.727738	0.902421	0.85209					Path A	300	240	120
									Path A	240	240	90
Senior Path 3									Path A	210	240	90
Path A	0.793852	0.778077	0.809827	0.841					Path A	200	210	120
Path B	0.848967	0.734059	0.809365	0.841					Path A	300	210	90
Path C	0.74934	0.839255	0.761813	0.841					Path A	280	210	120
Path D		0.73506	0.8277	0.841					Path A	190	270	90
Path E		0.697172	0.839888	0.841					Path B	147	100	60
									Path B	141	177	95
Senior Path 4									Path B	98	72	60
Path A	0.771084	0.893657	0.790055	0.8014					Path B	186	186	270
Path B	0.768481	0.857855	0.750219	0.8014					Path B	82	92	75
Path C	0.729537	0.851948	0.694779	0.8014					Path B	118	80	177
Path D	0	0.713766	0.778333	0.8014					Path B	84	114	98
Path E	0	0.694165	0.791819	0.8014					Path B	149	173	75
									Path B	91	106	70
									Path B	94	107	90
									Path B	41	111	72
									Path B	93	175	82
									Path B	134	136	160
									Path B	115	77	120
									Path B	147	73	56
									Path B	152	119	96
									Path B	60	66	75
									Path B	59	97	77
									Path B	60	130	32
									Path C	95	54	146
									Path C	58	102	54
									Path C	153	133	53
									Path C	92	109	97
									Path C	75	36	71
									Path C	80	66	61
									Path C	78	103	69
									Path C	92	114	58
									Path C	155	118	51
									Path C	48	38	64
									Path C	107	86	155
									Path C	148	137	115
									Path C	71	281	120
									Path C	117	74	45
									Path C	109	122	61
									Path C	96	79	85
									Path C	52	82	42
									Path C	76	49	46
									Path C	96	130	40
									Path D		144	40
									Path D		138	48
									Path D		111	75
									Path D		86	80
									Path D		57	88
									Path D		131	70
									Path D		117	32
									Path D		136	30
									Path D		135	60
									Path D		188	74
									Path D		198	80
									Path D		55	130
									Path D		80	70
									Path D		123	190
									Path D		119	120
									Path D		175	80
									Path D		129	80
									Path D		156	60
									Path D		139	20
									Path E		140	51
									Path E		296	70
									Path E		136	69
									Path E		232	68
									Path E		111	69
									Path E		165	77
									Path E		73	46
									Path E		217	51
									Path E		250	57
									Path E		150	74
									Path E		143	61
									Path E		132	150
									Path E		76	67
									Path E		123	71
									Path E		113	92
									Path E		200	90
									Path E		113	72
									Path E		129	68
									Path E		170	63

## Sheet: Figure 8
panel b			panel c					panel e
Fully-Manual	Semi-Auto			Before correction	After correction				Before 1st of PAI	After 1st of PAI
1390	510		GP3	1185.5	1122.1			Sensitivity	0.9796	0.9841
828	466		GP4	1310.1	993.6			Specificity	0.984	0.9875
180	752		GP5	742.6	191.5			PPV	0.9916	0.9934
839	563		Normal	8899.3	8531.6			NPV	0.9618	0.97
657	783		Stroma	4017.5	3490.2
1284	816
850	188
1979	609
1074	527
1412	493
1260	260
761	452
1306	707
879	417
1492	478
3289	684
961	894
1067	503
2348	435
